# Supplementary material for: The limits of molecular signatures for pancreatic ductal adenocarcinoma subtyping
Source: NAR Cancer. 2022 Oct 17;4(4):zcac030. doi: 10.1093/narcan/zcac030 (PMC9575186; doi:10.1093/narcan/zcac030)
Supplement: zcac030_Supplemental_Files [file zcac030_supplemental_files.zip]

Archive with 2 entries (2 files):
- Revised_ Supplementary Figures.pdf
- Revised_ Supplementary Tables.xlsx
