# Supplementary material for: The limits of molecular signatures for pancreatic ductal adenocarcinoma subtyping
Source: NAR Cancer. 2022 Oct 17;4(4):zcac030. doi: 10.1093/narcan/zcac030 (PMC9575186; doi:10.1093/narcan/zcac030)
Supplement: zcac030_Supplemental_Files [file zcac030_supplemental_files.zip › Revised_ Supplementary Tables.xlsx]

## Sheet: S1 Signatures overlap
Supplementary Table S1: Number of gene signatures in each dataset.
Dataset	Number of genes overlapping with Moffitt tumor signatures (n=50)	Number of genes overlapping with Collisson signatures (n=62)	Number of genes overlapping with Bailey signatures (n=612)**	Number of genes overlapping with Puleo signatures (n=403)
Moffitt et al.	50	59	435	403
Collisson et al.	45	58*	464	392
Bailey et al. (ICGC PACA-AU RNAseq)	47	61	612	382
Puleo et al.	45	59	473	403
ICGC PACA-AU array	46	57	457	391
Badea et al.	45	58	464	392
Yang et al.	45	57	451	390
Sandhu et al.	45	58	471	382
TCGA-PAAD (RNAseq)	46	61	597	401
* Affymetrix ids mapping to gene symbols left out 4 genes unmapped.
** The set of 613 Bailey et al. genes is reduced to 612 due to two probes which correspond to the same gene name when mapping the ids.

## Sheet: S2 Data combined
Supplementary Table S2: Details about the combined dataset.
	Data combined
Number of total genes in common through all the datasets	10889
Number Moffitt et al. tumor signatures in the combined dataset	43/50
Number Collisson et al. signatures in the combined dataset	51/62
Number Bailey et al. signatures in the combined dataset	358/612**
Number Puleo et al. signatures in the combined dataset	355/403
** The set of 613 Bailey et al. genes is reduced to 612 due to two probes which correspond to the same gene name when mapping the ids.

## Sheet: S3 Data
Supplementary Table S3: List of PDAC datasets used in this study.
Dataset	Platform	Number of samples included in this study	Genes number	Sample and tissue type	Samples with survival information	Source	Reference
Moffitt et al.	Agilent-014850 array 4x44K G4112F	145	~20k	Bulk, primary	125	GEO GSE71729	Moffitt RA, Marayati R, Flate EL, Volmar KE et al. Virtual microdissection identifies distinct tumor- and stroma-specific subtypes of pancreatic ductal adenocarcinoma. Nat Genet 2015 Oct;47(10):1168-78.
Collisson et al.	Affymetrix U133 Plus 2.0 array	27	~20k	Microdissected, primary	25	GEO GSE17891	Collisson EA, Sadanandam A, Olson P, Gibb WJ et al. Subtypes of pancreatic ductal adenocarcinoma and their differing responses to therapy. Nat Med 2011 Apr;17(4):500-3.
Bailey et al. (ICGC PACA-AU RNAseq)	Illumina RNAseq HiSeq	70	~18k	Bulk, primary	70	Obtained by author correspondance	Bailey, Peter, et al. "Genomic analyses identify molecular subtypes of pancreatic cancer." Nature 531.7592 (2016): 47-52.
Puleo et al.	Affymetrix HG U219 array	309	~19k	Bulk, primary	288	ArrayExpress E-MTAB-6134	Puleo, Francesco, et al. "Stratification of pancreatic ductal adenocarcinomas based on tumor and microenvironment features." Gastroenterology 155.6 (2018): 1999-2013.
ICGC PACA-AU Array	Illumina HumanHT-12 V4.0 expression beadchip	242	~22k	Bulk, primary	240	ICGC data portal	Zhang, Junjun, et al. "The international cancer genome consortium data portal." Nature biotechnology 37.4 (2019): 367-369.
Badea et al.	Affymetrix U133 Plus 2.0 array	36	~20k	Bulk	none	GEO GSE15471	Badea L, Herlea V, Dima SO, Dumitrascu T et al. Combined gene expression analysis of whole-tissue and microdissected pancreatic ductal adenocarcinoma identifies genes specifically overexpressed in tumor epithelia. Hepatogastroenterology 2008 Nov-Dec;55(88):2016-27.
Yang et al.	Affymetrix HG 1.0 ST array	69	~22k	Bulk	65	GEO GSE62452	Yang S, He P, Wang J, Schetter A et al. A Novel MIF Signaling Pathway Drives the Malignant Character of Pancreatic Cancer by Targeting NR3C2. Cancer Res 2016 Jul 1;76(13):3838-50.
Sandhu et al.	Agilent-028004 array SurePrint G3 HG 8x60K	49	~21k	Bullk	not available	GEO GSE60980	Sandhu V, Bowitz Lothe IM, Labori KJ, Lingjærde OC et al. Molecular signatures of mRNAs and miRNAs as prognostic biomarkers in pancreatobiliary and intestinal types of periampullary adenocarcinomas. Mol Oncol 2015 Apr;9(4):758-71.
TCGA-PAAD (RNAseq)	Illumina RNAseq V2	146	~45k	Bulk, primary	146	Xena Browser	Raphael, Benjamin J., et al. "Integrated genomic characterization of pancreatic ductal adenocarcinoma." Cancer cell 32.2 (2017): 185-203.

## Sheet: S4 Signatures
Supplementary Table S4: List of genes in the four signatures.
Moffitt et al.	Collisson et al.	Bailey et al.	Puleo et al.
BTNL8	AIM2	CUZD1	CCL19
FAM3D	FAM26F	PAQR8	C3
AGR3	GPM6B	CTRC	KCNE4
CTSE	S100A2	CEL	NFATC2
LYZ	KRT14	CELA3B	FSTL1
TFF2	CAV1	CPA1	ZEB2
TFF1	LOX	CPA2	ELMO1
ANXA10	SLC2A3	CLDN18	SASH1
LGALS4	TWIST1	CLPS	S1PR1
PLA2G10	PAPPA	MZB1	PTGIS
CEACAM6	NT5E	PNLIPRP1	NID2
VSIG2	CKS2	SERPINI2	EBF1
TSPAN8	HMMR	KIAA1211	MAN1A1
ST6GALNAC1	SLC5A3	PIP5K1B	GZMK
AGR2	PMAIP1	CRYL1	CD248
TFF3	PHLDA1	RBPJL	RGS2
CYP3A7	SLC16A1	PKDCC	MOXD1
MYO1A	FERMT1	REG1P	ADAMTS4
CLRN3	HK2	AQP8	SGK1
KRT20	AHNAK2	IQGAP2	C1S
CDH17	AGR2	KCNE3	WT1
SPINK4	ATP10B	CTSE	CACNA2D1
REG4	CAPN8	IGKV1-12	ITGA7
LOC400573	CEACAM5	CTRB1	SAMHD1
ATAD4	CEACAM6	IGKC	IL33
VGLL1	ELF3	AC096579.7	PDLIM3
UCA1	ERBB3	AC021218.2	CD81
S100A2	FOXQ1	FAM134B	OLFML3
LY6D	FXYD3	IGHG1	EFEMP1
SPRR3	GPRC5A	C9orf152	HEG1
SPRR1B	GPX2	ATP2A3	THBS4
LEMD1	LGALS4	SOWAHA	ANXA6
KRT15	MUC13	SHH	GNG11
CTSL2	ST6GALNAC1	LYZ	AOC3
DHRS9	TFF1	C2orf72	GNG2
AREG	TFF3	PRSS1	PECAM1
CST6	TMEM45B	IGLV2-14	OSR1
SERPINB3	TOX3	GSDMC	FLRT2
KRT6C	TSPAN8	CYSTM1	CD93
KRT6A	SDR16C5	RP11-331F4.4	TUBA1A
SERPINB4	S100P	CSDA	ARHGAP30
FAM83A	PLS1	CELA3A	FYN
SCEL	REG1B	DERL3	SFRP4
FGFBP1	REG3A	TM4SF5	ARHGAP15
KRT7	REG1A	IGKV1D-39	GPX3
KRT17	CEL	CTRB2	BTG2
GPR87	PNLIP	FMO5	SERPINF1
TNS4	PNLIPRP2	REPS2	RAMP2
SLC2A1	CPB1	REG3G	TMEM88
ANXA8L2	CTRB2	BTNL8	SPARCL1
	CELA2B	PTPRN2	EBF2
	CELA3A	ADD3	SFRP1
	CELA3B	SELENBP1	KSR1
	PRSS1	PLA2G1B	THBS1
	PRSS2	TFF1	A2M
	SLC3A1	CYP2C18	APLNR
	CLPS	PIM2	CNN3
	PLA2G1B	ANXA4	C7
	CFTR	ABP1	IL1R1
	GP2	IGHV1-18	NDN
	SLC4A4	IGKV3-11	SMOC2
	SPINK1	TM9SF3	MGP
		SMPD3	CD200
		IGLC3	SPON1
		SSTR1	LHFP
		2022-03-03	HSPB6
		GATA6	ALDH1L2
		PLA2G10	FBLN5
		IGKV3-15	IGFBP4
		IGHV4-34	EPB41L3
		CTRL	RASSF2
		FAM177B	HSPB8
		SEL1L3	KCNJ8
		IGHG3	AOX1
		LINC00675	GFPT2
		IGKV4-1	PDGFRL
		IHH	CCL2
		TSPAN3	SFRP2
		MIR205HG	SEPP1
		REG4	CD36
		IGJ	CYP7B1
		ALDH2	ADAMTS1
		APLP1	SYNE1
		IGHV5-51	FABP4
		DENND2C	CCDC80
		SH3BGRL2	SLIT2
		IGHV3-53	KIAA0922
		FCRL5	CXCL12
		LRRC66	SLIT3
		CADPS2	TGFB3
		IGLV2-23	CILP
		ZFPM1	IGF1
		CAPN9	TEAD3
		IGHA1	COMP
		SYCN	GPX7
		ANKS4B	S100A4
		EXOC6	COL6A3
		CD79A	WNT5A
		IGKV2-28	NKD2
		IGLV3-19	MFGE8
		IGLV1-40	TUBB3
		IGLL5	SFTA2
		PRR15L	TMEM45A
		IGKV1-6	ITFG1
		IGHV1-58	FKBP10
		IGLV3-1	CALU
		DDC	THBS2
		GP2	PXDN
		PDX1	JUP
		LAX1	PLAU
		IGHV2-70	PPL
		RALGPS1	LBH
		IGHV4-59	COL10A1
		TNFRSF17	HCFC1R1
		NR1I2	DCBLD1
		HNF4G	CERCAM
		PLS1	MYOF
		FAM46C	CHST11
		HNF4A	SPOCK1
		IGHV3-48	NPR3
		IGHV3-74	TIMP2
		RP11-627G18.3	NUAK1
		PARD3B	MICAL2
		IGLV4-69	COL1A2
		TSPAN8	WNT10A
		TMEM98	PDLIM7
		IGHG2	LOXL1
		IGKV3-20	ANO1
		IGHV3-49	TMEM200A
		MUC17	RCN3
		CENPV	COL7A1
		FAM83E	CNIH3
		IGHV1-46	TSKU
		IGLV3-25	EDNRA
		IGHV3-7	ADAMTS2
		AHCYL2	PFKP
		PRR15	PLOD1
		CPB1	PYGL
		MAP7D1	CHPF
		SLC30A2	TGFBI
		C16orf74	CD276
		CELA2B	GTF2IRD1
		RP11-528A4.2	ENO2
		IGKV1-16	KRT19
		IGKV1-33	TIMP3
		CTB-55O6.8	HSPB1
		EPS8L3	FN1
		CMBL	TGFB1I1
		DDAH1	AEBP1
		ATP7B	LRRN1
		SYTL2	AHNAK2
		CHN2	PTPN14
		IVL	COL5A1
		LGALS4	TMEM158
		RP5-1033H22.2	NTM
		IGHV3-23	KRT7
		IGKV1-5	KLK6
		CAPN5	CHST14
		DOK4	CALB2
		LRRC31	DCBLD2
		IGKV1-8	PDGFC
		ERP27	ADAMTS12
		SERP2	CMTM3
		ARRB1	FAP
		IGLV3-21	SERPINH1
		IGHV1-69	MALL
		GMDS	LGALS1
		IGHV3-13	ITGB5
		TOX3	PADI1
		IGLV1-36	ISM1
		IGHV3-43	MYO1E
		KALRN	KLK11
		RFX8	HTRA1
		MARCKSL1	MMP11
		IGHV3-11	UCA1
		POF1B	NOP10
		MYO7B	IGFL2
		C11orf75	ITGA3
		CALML4	SLC16A3
		NPDC1	LOXL2
		FRZB	KIR3DL1
		TNC	WNT8A
		GJB1	PCDHB1
		FAM118B	SPIB
		FAM211A	HEPACAM2
		IGLV1-47	PDCL2
		PLLP	C8B
		PPFIBP2	PAPLN
		TXNDC5	PYHIN1
		IGHA2	FREM1
		RNASE4	LELP1
		IGLV1-44	ZNF233
		SEMA4G	ASPA
		IGKV6-21	ART4
		AC124789.1	KCNA1
		IGHV3-33	KEL
		IGHV4-4	KIR2DS4
		POU2AF1	FUT5
		CAV1	TXNDC16
		AKR7A3	ADAMTSL3
		PGPEP1	ZNF433
		FEZF1-AS1	TTLL6
		RNASE4	RGS7BP
		IGHV3-72	CLUL1
		IGHV3-15	ZSWIM2
		GPR160	TMEM156
		SLC12A2	ANKS4B
		PRSS3P1	ATP4B
		SLC4A4	P2RY13
		SLC44A4	CBFA2T3
		AMY2B	GRASP
		RAB11FIP4	SLC35A3
		IGHV3-21	AK7
		SLC16A12	KCNA3
		IGHGP	TRAT1
		AC007879.7	GPR18
		IGLV1-51	PLCXD3
		AGR2	CXCL11
		RAB20	BIN2
		REG1B	CCDC141
		MUC13	CRISP2
		IGLV2-11	RFXAP
		XBP1	CDO1
		MECOM	ISOC1
		AP001187.9	SPINK4
		C1orf115	PDCD4
		NR3C2	SLC8A3
		AC068491.1	CCL15
		C5orf30	RFK
		PRSS3	CD48
		IGLV6-57	WNT8B
		EGFR	VN1R4
		RHOU	STAP1
		SHROOM3	LRRK2
		IGKV1-27	NFIA
		IGKV2-30	RGL1
		BACE2	NMBR
		RNF128	FOXP4
		IGHV4-61	GAPT
		CCRL2	CD27
		CAPN8	KLRB1
		FOXA3	FMO5
		ARHGAP23	NR3C2
		TRIM2	RBM47
		AMY2A	PIP5K1B
		ERN2	CA2
		IL7	OGN
		RP11-731F5.2	ACSS1
		DOPEY2	SOD3
		VSIG2	TRPM4
		PRSS3P2	SRC
		SLC9A2	AGR2
		C19orf77	ABCC3
		MRAP2	TST
		IYD	LAD1
		IGHV2-5	PIK3C2B
		IGLC1	TMEM45B
		CELA2A	PRR15
		RAB19	PLLP
		MARC2	HSD17B2
		FJX1	METTL7B
		DPCR1	LRP5
		S100A2	TSPAN15
		ANXA13	NOSTRIN
		C2orf88	TOX3
		MUC3A	CLRN3
		KCNH8	HSD11B2
		CLRN3	MYO1A
		CCL15	CLDN18
		PTPRJ	CYP2S1
		IGLV1-41	MAPK3
		CDH26	MYH14
		HMGA2	BACE2
		RP11-175O19.4	PPP1R1B
		PNLIPRP2	MGST3
		KIAA1609	CDCA7
		HOGA1	ENTPD5
		CRB3	HMGCS2
		CYP2C19	TFF1
		ANG	ATP1B1
		PDE11A	SMPD3
		BCAS1	CENPV
		GPD1L	TM4SF5
		RP11-325F22.5	PAQR8
		IGLV2-18	MUC1
		MS4A8B	DOK4
		ARHGEF38	CYP2C19
		EREG	SEPHS2
		MYO1A	PLS1
		BRSK2	AGR3
		IGHV2-26	RASEF
		KIAA1244	MST1R
		ASPHD2	SELENBP1
		AKR7L	NR1I2
		SEMG1	ANXA10
		TMTC4	MGST2
		PLEKHA6	GMDS
		RP11-528G1.2	DMBT1
		DEGS2	LPCAT4
		SYT13	AKR1B10
		RHCG	CYP2C18
		NOSTRIN	MUC17
		CTSS	SEMA4G
		PTCH1	MARCKSL1
		IGKV2-24	ERN2
		TMEM38A	NQO1
		TJP3	FBP1
		PIK3C2B	RAB25
		BLNK	GOLM1
		RP11-867G23.8	CES2
		PRKAA1	CTSE
		FUT2	MUC13
		PIWIL4	LYZ
		CCT8P1	SULT1B1
		LDLRAD3	TJP3
		MBNL3	GPX2
		TGFBI	CAPN8
		KRT5	ZFPM1
		MNX1	FUT2
		REG1A	TSPAN3
		PLCE1	HNF4A
		HRAS	AHCYL2
		ADK	SLC44A4
		ANXA1	USH1C
		BHLHA15	ALDH2
		FNIP2	SLC40A1
		ANXA10	PLA2G10
		IGHV1-24	CAPN5
		CA8	HDHD3
		IGHM	TSPAN8
		ST6GALNAC1	KCNE3
		TMPRSS2	LGALS4
		IGKV6D-21	EPS8L3
		IGHV3-20	SPOCD1
		ACSS2	ZBED2
		TPD52L2	SLC5A3
		PHGR1	CAPRIN2
		HS3ST5	EIF3D
		SLC37A1	HMGA2
		SLC5A1	NDRG1
		EDEM3	KRT15
		FGFR4	RPL8
		CDCA4	LYPD3
		EDN3	ZNHIT3
		FXYD2	GBE1
		BCL2L14	PSMD2
		FUT4	SEMA4B
		FOSL1	UBE2C
		ALDH18A1	DRAP1
		OCLN	RPS21
		IGLV7-43	ADM
		ERGIC2	PSMA7
		ATP8A1	LAMA5
		AC112721.2	GJB6
		KLK1	ANLN
		FAM3D	CCNB1
		CD27	ERRFI1
		ASRGL1	CDK7
		LPIN1	KIF18A
		IGHV3-30	SEC61G
		C4orf19	ATP5H
		ATP8B1	PTGES
		IGKV1D-16	GNA15
		RP11-1220K2.2	MUC16
		KBTBD11	FOXD1
		HID1	PFDN2
		ITGA5	EPHA2
		CA13	FSCN1
		MAPK11	TBC1D2
		C8orf47	CAV1
		FEZF1	PPP1R13L
		GPX2	CDCP1
		IGHV6-1	TRIP10
		IGKV3D-15	PRR11
		C20orf118	KRT14
		PGC	P2RY2
		UNC5CL	TPI1
		IGHG4	BCAR3
		DMBT1	SNCG
		CADPS	GSDMC
		NR0B2	TNNT1
		KLC3	CCT7
		KRT14	ANGPTL4
		KIAA1467	WNT7B
		A1CF	KRT6A
		ARL6IP1	UBE2S
		LGR4	RNF181
		PHYHIPL	MIF
		NUDT12	ITGB4
		TUBB6	IGF2BP2
		ABHD2	STIP1
		CTAGE3P	HMGA1
		SNAI2	DUSP7
		TPD52	LAMB3
		TMEM40	ARNTL2
		MEI1	PPP1R14B
		SORT1	ALDOA
		BCAR3	ENO1
		DISP1	FAM83A
		CPA4	GPR87
		BNIP2	GSTO1
		CDHR5	GAPDH
		MAD1L1	S100A2
		LINC00261
		FSCN1
		ACY3
		RND3
		IGHV4-39
		ADAM17
		REG3A
		C11orf24
		BTBD11
		TMEM194B
		IGLV3-10
		STXBP6
		PLXNA2
		PLCH1
		IGLV2-8
		WDR17
		DAG1
		TRIM10
		PARM1
		AIG1
		GDA
		BCL2L15
		ITLN1
		RGS20
		PNLIP
		FRAT1
		CAPN6
		NIN
		SLC45A3
		NQO1
		ARSE
		FRY
		CAMSAP3
		HSD17B2
		RBM47
		SLC40A1
		MT2A
		DNAJC22
		KRT6A
		NPC1L1
		DRAP1
		ZNF238
		RUNDC3A
		IGLV5-45
		MCU
		IGKV1-9
		RP11-728F11.1
		ERBB3
		RIMS2
		KIF12
		FAM86C1
		SULT1B1
		PLCB4
		MT1L
		AEBP2
		AQP11
		LINC00483
		GALNT4
		AC106876.2
		PBLD
		FER1L6
		IRF4
		SH3RF1
		HHLA2
		TRIM15
		EPB41L4B
		HNF1A
		GPR35
		ICK
		HNF1B
		SV2B
		L1CAM
		IGHV4-28
		RP13-25N22.1
		CACNA1D
		PDXDC1
		ARHGAP26
		IGHV4-31
		MTMR12
		USH1C
		PTHLH
		CLDN23
		ENAM
		ACRBP
		SERAC1
		RP11-294O2.2
		LCOR
		MMP15
		B3GNT1
		PDZD3
		C6orf222
		ALDH1A1
		TMEM2
		ACSS1
		TMEM144
		SLC35B3
		ALAD
		PRR11
		CXADR
		GLP2R
		MTMR8
		MAPK12
		FAM149A
		IGKV1-17
		TMEM63A
		AC027612.6
		GAL3ST1
		CCL15-CCL14
		HDHD3
		RP11-363E7.4
		BICD2
		REPIN1
		KIAA1324
		LINC00152
		GJB6
		CREB3L1
		MGST2
		MAPKBP1
		SLC13A2
		GSTA1
		TRNP1
		FKBP11
		SLC39A13
		GSTM4
		NIPAL4
		IGKV3D-20
		RP11-465B22.3
		RP11-65J3.1
		FZD6
		CHDH
		SLC38A3
		CD38
		ACVR2A
		ATP8B3
		GIPR
		RPS6KL1
		AC156455.1
		JSRP1
		CSNK1E
		FBP1
		TNFRSF11A
		CD44
		TNFSF13
		SLC1A1
		CEBPB
		PHLDB2
		FRAT2
		PLA1A
		ATP10B
		COL5A3
		SPHK1
		IGHV1-2
		SCAMP2
		IFITM10
		PDIA2
		VILL
		GFPT1
		A2ML1
		PCNXL4
		IGLV3-27
		MAP3K4
		NR5A2
		TBXAS1
		SLC6A20
		RP11-295K3.1
		MPC2
		AC008040.1
		RDX
		LNX2
		F11
		FAM174B
		PTPLA
		PLEKHG5
		C1QTNF6
		CMSS1
		AP000439.3
		AC013275.2
		O3FAR1
		FZD5
		PSMC1P2
		NDRG4
		ZNF792
		PLAC8
		TRIP13
		SPTBN1
		EPHA10
		C11orf92
		GJA1
		RAVER2
		PAPL
		DKK4
		UHRF2
		MAGI1
		IGHV3-64
		RP11-244F12.3
		CCDC19
		MAN1C1
		PYGL
		BTNL9
		JARID2
		VIL1
		TMEM50B
		PCGF5
		PCDH20
		NPHS1
		SLC6A19
		SOX12
		SLC20A1
		SLAIN1
		SLC9A3

## Sheet: S5 PAMG Cox-regression
Supplementary Table S5: P-values from Cox regression using PAMG as predictor.
Dataset	PAMG used	P-value
Moffitt et al.	ICGC-Array	0.17
Collisson et al.	ICGC-Array	0.33
TCGA-PAAD (RNAseq)	ICGC-RNAseq	0.65
Yang et al.	ICGC-Array	0.95
Bailey et al. (ICGC-RNAseq)	ICGC-RNAseq	0.03
Puleo et al.	Puleo et al.	1e-05
ICGC-Array	ICGC-Array	2e-05
